# Supplementary material for: Plasma miR-199a-5p is increased in neutrophilic phenotype asthma patients and negatively correlated with pulmonary function
Source: PLoS One. 2018 Mar 5;13(3):e0193502. doi: 10.1371/journal.pone.0193502 (PMC5837185; doi:10.1371/journal.pone.0193502)
Supplement: S1 File — (XLSX) [file pone.0193502.s002.xlsx]

## Sheet: Sheet1
Participant recruitmen time, sample collection time and the dates when we conducted this study
No.	Group	recruitmen time	sample collection time	RNA extraction time	real-time PCR time
1	Healthy	20160127	20160127	20160415	20160415
2	Healthy	20160311	20160311	20160415	20160415
3	Healthy	20160405	20160405	20160415	20160415
4	Healthy	20160113	20160113	20160315	20160315
5	Healthy	20160113	20160113	20160315	20160315
6	Healthy	20160113	20160113	20160315	20160315
7	Healthy	20160113	20160113	20160315	20160315
8	Healthy	20160113	20160113	20160315	20160315
9	Healthy	20160113	20160113	20160315	20160315
10	Healthy	20160113	20160113	20160315	20160315
11	Healthy	20160113	20160113	20160315	20160315
12	Healthy	20151016	20151016	20160315	20160315
13	Healthy	20151026	20151026	20160315	20160315
14	Healthy	20150615	20150615	20160315	20160315
15	Healthy	20150712	20150712	20160315	20160315
16	Eosinophilic	20150810	20150810	20151120	20151120
17	Eosinophilic	20150813	20150813	20151120	20151120
18	Eosinophilic	20150819	20150819	20151120	20151120
19	Eosinophilic	20150907	20150907	20151120	20151120
20	Eosinophilic	20150910	20150910	20151120	20151120
21	Eosinophilic	20151015	20151015	20151120	20151120
22	Eosinophilic	20151029	20151029	20151120	20151120
23	Eosinophilic	20151022	20151022	20151120	20151120
24	Eosinophilic	20151112	20151112	20151120	20151120
25	Eosinophilic	20151210	20151210	20160315	20160315
26	Eosinophilic	20151216	20151216	20160511	20160511
27	Eosinophilic	20160106	20160106	20160511	20160511
28	Eosinophilic	20160121	20160121	20160315	20160315
29	Eosinophilic	20160121	20160121	20160511	20160511
30	Eosinophilic	20160118	20160118	20160315	20160315
31	Eosinophilic	20160120	20160120	20160315	20160315
32	Eosinophilic	20160125	20160125	20160511	20160511
33	Eosinophilic	20160406	20160406	20160511	20160511
34	Neutrophilic	20150629	20150629	20160315	20160315
35	Neutrophilic	20150702	20150702	20160415	20160415
36	Neutrophilic	20150810	20150810	20160422	20160422
37	Neutrophilic	20150810	20150810	20160422	20160422
38	Neutrophilic	20150907	20150907	20160422	20160422
39	Neutrophilic	20150910	20150910	20160422	20160422
40	Neutrophilic	20150910	20150910	20160422	20160422
41	Neutrophilic	20151119	20151119	20160511	20160511
42	Neutrophilic	20151126	20151126	20160415	20160415
43	Neutrophilic	20151126	20151126	20160415	20160415
44	Neutrophilic	20160121	20160121	20160415	20160415
45	Neutrophilic	20160201	20160201	20160315	20160315
46	Neutrophilic	20160224	20160224	20160315	20160315
47	Neutrophilic	20160303	20160303	20160511	20160511
48	Neutrophilic	20160309	20160309	20160511	20160511
49	Neutrophilic	20160316	20160316	20160511	20160511
50	Neutrophilic	20160420	20160420	20160511	20160511

## Sheet: Clinical characteristics
No.	Group	Sex	Age	BMI	Atopic	Ex-smoker	Blood eosinophils(x10^9)	FeNO (ppb)	Serum IgE(IU/mL )	FEV1 (L)	FEV1 (%)	FVC (L)	FVC(%)	FEV1/FVC ratio (%)	ACT	Sputum characteristics	Macrophages (%)	Neutrophils (%)	Eosinophils (%)
1	Healthy	Female	36	23.7387	No	No	0.06	ND	57.23	3.19	102.4	3.91	105.5	81.71	ND		63.96	12.16	2.93
2	Healthy	Female	30	21.9713	No	No	0.06	ND	37.97	3.52	102.2	4.09	102.9	86.58	ND		44.53	51.25	0.8
3	Healthy	Female	27	19.2277	No	No	0.15	ND	67.97	3.29	111	3.8	111.4	86.76	ND		41.07	48.74	1.68
4	Healthy	Male	35	24.6633	No	No	0.09	ND	9.7	4.8	110.5	5.74	111	83.73	ND		41.68	54.32	0.21
5	Healthy	Female	59	25.1562	No	No	0.14	ND	20.42	2.63	118.5	3.4	121.1	76.17	ND		34.23	55.91	0.19
6	Healthy	Female	46	21.0772	No	No	0.09	ND	34.14	2.12	81.5	2.65	84.4	79.92	ND		31.5	54.6	0.2
7	Healthy	Female	37	18.7436	No	No	0.15	ND	41.17	2.7	100	3.56	113.3	75.85	ND		40.18	50.15	0
8	Healthy	Female	48	26.2336	No	No	0.13	ND	11.3	2.31	89.5	3.08	95.8	75.04	ND		56.11	36.01	0.26
9	Healthy	Male	29	25.8876	No	No	0.04	ND	21.25	3.22	88.6	4.04	95.9	79.53	ND		30.71	47.96	0
10	Healthy	Female	37	19.0316	No	No	0.1	ND	ND	3.31	119.3	3.62	111.9	91.56	ND		ND	ND	ND
11	Healthy	Female	44	22.4059	No	No	0.1	ND	ND	2.82	101.8	3.64	108.9	77.33	ND		ND	ND	ND
12	Healthy	Male	23	23.4236	No	No	0.11	ND	39.61	3.36	89	3.84	91	87.5	ND		ND	ND	ND
13	Healthy	Male	17	22.8571	No	No	0.04	ND	ND	ND	ND	ND	ND	ND	ND		ND	ND	ND
14	Healthy	Female	27	20.061	No	No	ND	ND	ND	ND	ND	ND	ND	ND	ND		34.23	55.91	0.19
15	Healthy	Male	25	17.9282	No	No	0.07	ND	32.55	3.18	81.5	3.9	86.1	81.71	ND		30.89	53.5	0
16	Eosinophilic	Female	40	23.0681	Yes	No	0.53	58.5	ND	1.85	75.7	3.21	112.9	57.52	17		3.84	26.89	61.13
17	Eosinophilic	Male	40	25.034	No	Yes	0.52	158.4	8.46	2.51	71.16	3.99	94.7	63.05	19		11.02	16.74	60.22
18	Eosinophilic	Male	24	22.0581	Yes	Yes	0.34	27.8	242.69	3.18	78.5	5.2	109.5	61.18	18		15.59	18.2	50.63
19	Eosinophilic	Female	24	19.2234	No	No	0.35	22.5	301.29	2.64	93.6	3.56	109.8	74.18	16		61.22	16.83	4.3
20	Eosinophilic	Male	45	23.8367	No	Yes	0.17	85.6	513.94	3.06	83.1	5.6	124.2	54.66	14		36.13	45.9	12.29
21	Eosinophilic	Male	24	19.2837	No	No	0.66	135.9	123.22	3.3	88	3.5	80.5	94.38	15		37.41	13.72	25.77
22	Eosinophilic	Male	26	22.3435	Yes	No	0.48	30.4	373.21	3.77	85.4	5.39	102.9	69.87	19		55.1	15.59	14.16
23	Eosinophilic	Male	49	19.8413	Yes	No	0.39	5.4	ND	3.45	105.6	4.69	117.1	73.62	19		22.79	33.67	3.97
24	Eosinophilic	Female	50	20.8247	No	No	0.6	15.9	217.61	1.75	89.5	2.57	110.6	68.13	16		29.06	50.47	12.74
25	Eosinophilic	Female	45	20.6612	No	No	0.34	112.4	11.03	2.02	85.6	2.67	96.8	75.5	18		8.4	40.2	45.44
26	Eosinophilic	Female	28	24.4352	Yes	No	1.2	135	123	2.58	87.6	3.27	96.7	78.75	14		26.86	26.49	31.42
27	Eosinophilic	Female	25	23.833	Yes	No	0.14	27.8	90.33	2.16	73.5	3.03	90	71.12	16		47.19	26.65	10.27
28	Eosinophilic	Female	47	30.132	No	No	0.25	51.7	172.61	2.21	90.8	3.21	112.8	68.73	17		54.13	33.53	10.05
29	Eosinophilic	Female	28	24.4898	No	No	0.37	4.9	678.23	2.75	76.2	3.71	89.8	74.14	19		84.93	2.21	7.69
30	Eosinophilic	Female	49	23.7118	No	No	0.37	ND	72.41	3.38	91.2	3.46	113.4	68.79	15		55.57	4.55	11.7
31	Eosinophilic	Female	26	19.257	No	No	0.12	52.1	475.77	3.27	94.9	4.62	117.1	70.8	16		64.5	7.65	6.51
32	Eosinophilic	Female	52	23.8087	No	No	0.28	ND	13.42	2.17	78.4	3.05	94	71.32	13		45.63	23.98	22.82
33	Eosinophilic	Female	44	26.7094	No	No	0.18	65	17.29	2.22	89.1	2.92	100.6	75.88	12		34.52	42.87	5.01
34	Neutrophilic	Female	40	22.4059	No	No	0.02	15.1	104.48	2.35	80.7	3.66	108.2	64.34	13		6.87	87.02	0
35	Neutrophilic	Female	48	21.5645	No	No	0.13	43.5	5.55	2.16	80.7	2.83	90.5	76.37	17		2.3	92.23	0
36	Neutrophilic	Female	67	24.9621	No	No	0.34	44.5	55.1	1.9	105.3	2.78	126.7	68.63	16		1.82	90.49	1.56
37	Neutrophilic	Female	53	21.2739	Yes	No	0.04	84	183.73	2.89	134.7	3.82	150.6	75.61	17		23.53	68.78	2.49
38	Neutrophilic	Male	34	22.3081	No	No	0.3	28.1	136.18	3.58	100.1	4.78	113.1	89.4	21		17.49	69.86	2.26
39	Neutrophilic	Female	34	19.0677	Yes	No	0.21	27.3	114.94	2.6	94	3.22	100	81	23		10.32	70.99	2.75
40	Neutrophilic	Female	51	24.5578	Yes	No	0.13	9.6	317.14	1.26	61.2	2.51	103.2	50.8	10		6.89	83.62	2.49
41	Neutrophilic	Female	52	23.3355	No	No	0.46	ND	ND	1.88	76.3	3	103.8	62.56	16		6.45	88.11	1.61
42	Neutrophilic	Female	15	20.3223	Yes	No	0.81	2.3	428.04	3.19	105	3.45	100	92	18		2.15	94.95	0.97
43	Neutrophilic	Female	46	17.6898	No	No	0.33	ND	91.6	1.48	55.4	2.66	85.6	55.48	15		1.55	93.11	1.84
44	Neutrophilic	Male	26	20.6575	Yes	No	0.18	17.7	231.53	4.28	106.5	4.7	99.6	88.59	18		6.74	89.26	0
45	Neutrophilic	Male	53	23.4075	No	Yes	0.14	19.1	97.74	3.23	88	4.97	107.3	65.57	20		15.98	79.33	0.1
46	Neutrophilic	Female	42	17.9282	No	No	0.12	24	ND	2.69	91.4	3.22	94.4	83.52	19		18.95	76.73	0.12
47	Neutrophilic	Male	26	21.6333	No	Yes	0.13	45	254.1	3.93	94.6	5.98	122.2	65.74	25		23.65	65.28	1.42
48	Neutrophilic	Female	30	22.719	No	No	0.09	11	15.66	2.64	92.4	3.43	104.4	76.85	17		5.11	90.53	0
49	Neutrophilic	Female	15	19.1406	No	No	0.07	11	ND	2.62	95.9	3.14	97.7	83.37	23		8.17	86.38	0.11
50	Neutrophilic	Female	42	22.4813	Yes	No	0.06	48	188.92	2.99	108.8	4.35	136.3	68.67	18		18.88	69.88	0

## Sheet: Fig 3
Original qPCR data of Fig 3A						Original qPCR data of Fig 3B
1st experiment			U6 CT	miR199a CT		1st experiment			U6 CT	miR199a CT
PB-derived macrophages	untreated with LPS	well-1	15.1611	28.4967		PB-derived lymphocytes	untreated with LPS	well-1	12.3689	26.6516
		well-2	14.2636	23.9587				well-2	13.9411	27.3185
		well-3	13.0969	23.9386				well-3	13.3234	26.3991
	treated with LPS	well-1	14.1345	24.4195			treated with LPS	well-1	13.4548	26.9696
		well-2	13.9343	24.213				well-2	13.5993	26.6647
		well-3	14.3391	24.6159				well-3	14.0205	26.6971
2nd experiment			U6 CT	miR199a CT		2nd experiment			U6 CT	miR199a CT
PB-derived macrophages	untreated with LPS	well-1	13.5298	21.4072		PB-derived lymphocytes	untreated with LPS	well-1	13.3848	19.9787
		well-2	13.0104	21.2225				well-2	13.2107	19.6992
		well-3	14.1246	21.8401				well-3	13.2065	20.5066
	treated with LPS	well-1	12.7433	21.223			treated with LPS	well-1	12.7517	20.5366
		well-2	13.5339	21.6361				well-2	12.8333	20.9462
		well-3	13.7713	22.2106				well-3	13.2529	20.7817
3rd experiment			U6 CT	miR199a CT		3rd experiment			U6 CT	miR199a CT
PB-derived macrophages	untreated with LPS	well-1	12.0522	21.89		PB-derived lymphocytes	untreated with LPS	well-1	11.2717	20.7817
		well-2	11.746	21.6684				well-2	10.8509	20.8189
		well-3	11.7094	21.6476				well-3	11.1172	20.936
	treated with LPS	well-1	11.4589	22.0874			treated with LPS	well-1	11.6335	21.409
		well-2	11.6303	21.2924				well-2	11.257	20.7011
		well-3	11.3979	21.1271				well-3	11.9899	21.4256
Original qPCR data of Fig 3C
1st experiment			U6 CT	miR199a CT
PB-derived neutrophils	untreated with LPS	well-1	19.6048	26.9826
		well-2	20.3746	27.8426
	treated with LPS	well-1	21.4779	27.0421
		well-2	21.7313	28.1482
2nd experiment			U6 CT	miR199a CT
PB-derived neutrophils	untreated with LPS	well-1	16.1659	25.8534
		well-2	16.1167	25.727
	treated with LPS	well-1	18.8498	25.8549
		well-2	17.2883	25.6518
3rd experiment			U6 CT	miR199a CT
PB-derived neutrophils	untreated with LPS	well-1	15.9465	25.9026
		well-2	15.8943	25.7764
	treated with LPS	well-1	18.5791	25.9107
		well-2	17.0226	25.7072
Original qPCR data of Fig 3D
1st experiment			U6 CT	miR199a CT
BEAS-2B	untreated with LPS	well-1	11.4446	29.3811
		well-2	11.1938	28.2095
		well-3	10.9649	28.3713
	treated with LPS	well-1	11.4928	28.4363
		well-2	11.4526	29.7084
		well-3	11.3852	29.6505
2nd experiment			U6 CT	miR199a CT
BEAS-2B	untreated with LPS	well-1	10.7595	28.4294
	treated with LPS	well-1	10.5052	28.4276
3rd experiment			U6 CT	miR199a CT
BEAS-2B	untreated with LPS	well-1	10.1577	27.8742
	treated with LPS	well-1	9.83703	27.9077

## Sheet: Fig 4
Original qPCR data of Fig 4A						Original qPCR data of Fig 4B
Subject-1			U6 CT	miR199a CT		Eosinophilic asthma	Subject-1			U6 CT	miR199a CT
PB-derived neutrophils	untreated	well-1	19.6048	26.9826			PB-derived neutrophils	untreated with LPS	well-1	14.6512	24.368
		well-2	20.3746	27.8426					well-2	14.5128	23.8034
	treated with LPS	well-1	21.4779	27.0421				treated with LPS	well-1	13.1045	23.5431
		well-2	21.7313	28.1482					well-2	13.374	23.9128
	treated with IL-4	well-1	20.7095	27.1686			Subject-2			U6 CT	miR199a CT
		well-2	23.0438	27.8401			PB-derived neutrophils	untreated with LPS	well-1	12.2021	22.4747
	treated with IL4+LPS	well-1	22.0701	26.9812					well-2	11.6288	22.9757
		well-2	21.785	27.5576				treated with LPS	well-1	11.4013	22.0519
Subject-2			U6 CT	miR199a CT					well-2	12.3794	23.3795
PB-derived neutrophils	untreated	well-1	16.1659	25.8534			Subject-3			U6 CT	miR199a CT
		well-2	16.1167	25.727			PB-derived neutrophils	untreated with LPS	well-1	11.3596	23.5079
	treated with LPS	well-1	18.8498	25.8549					well-2	11.4787	23.3193
		well-2	17.2883	25.6518				treated with LPS	well-1	12.7771	23.9172
	treated with IL-4	well-1	18.2017	25.8762					well-2	11.9159	23.2229
		well-2	16.1719	25.5103			subject-4			U6 CT	miR199a CT
	treated with IL4+LPS	well-1	17.4543	25.3808			PB-derived neutrophils	untreated with LPS	well-1	18.7681	24.6276
		well-2	16.5108	25.5716					well-2	18.8334	25.0617
Subject-3			U6 CT	miR199a CT					well-3	18.6941	25.1699
PB-derived neutrophils	untreated	well-1	13.7483	27.2417				treated with LPS	well-1	19.4289	25.8529
		well-2	13.5568	27.5903					well-2	20.3317	27.0772
		well-3	13.851	27.319					well-3	19.6636	26.3448
	treated with LPS	well-1	14.285	26.2273			subject-5			U6 CT	miR199a CT
		well-2	14.2684	26.4433			PB-derived neutrophils	untreated with LPS	well-1	16.2051	24.8134
		well-3	13.9715	26.6065					well-2	17.8411	25.7012
	treated with IL-4	well-1	13.4829	26.6648					well-3	17.4466	25.3559
		well-2	14.5118	27.2187				treated with LPS	well-1	18.1591	25.621
		well-3	13.4776	26.2212					well-2	17.9694	26.239
	treated with IL4+LPS	well-1	14.2655	26.8191					well-3	17.7749	25.4722
		well-2	14.6235	26.3941		Neutrophilic asthma	Subject-1			U6 CT	miR199a CT
		well-3	14.7262	26.5636			PB-derived neutrophils	untreated with LPS	well-1	12.4732	22.9199
Subject-4			U6 CT	miR199a CT					well-2	12.1408	23.4102
PB-derived neutrophils	untreated	well-1	16.8455	27.9488				treated with LPS	well-1	13.4526	23.5378
		well-2	16.3287	27.2566					well-2	13.2726	23.2036
		well-3	16.2249	27.2292			Subject-2			U6 CT	miR199a CT
	treated with LPS	well-1	17.8749	27.7265			PB-derived neutrophils	untreated with LPS	well-1	13.0331	22.9628
		well-2	17.0211	27.1654					well-2	12.1761	22.9321
		well-3	17.1902	27.3738				treated with LPS	well-1	13.2672	22.4348
	treated with IL-4	well-1	16.6119	27.1434					well-2	13.1959	22.7011
		well-2	16.5811	27.6536			Subject-3			U6 CT	miR199a CT
		well-3	16.8291	27.7639			PB-derived neutrophils	untreated with LPS	well-1	11.6793	24.1363
	treated with IL4+LPS	well-1	17.742	27.5676
		well-2	17.6912	27.3226				treated with LPS	well-1	11.7992	23.3146
		well-3	18.7085	27.8462
							Subject-4			U6 CT	miR199a CT
							PB-derived neutrophils	untreated with LPS	well-1	17.2066	24.173
									well-2	16.1934	22.3188
								treated with LPS	well-1	17.7541	24.7951
									well-2	17.4956	25.0016

## Sheet: Fig 7B
Original qPCR data of Fig 7B
1st experiment					β-actin CT	SmMHC CT
HASMCs			untreated	well-1	11.9365	34.2804
				well-2	11.7638	35.1576
			neg-miR	well-1	12.7924	35.688
				well-2	13.3988	36.1503
			miR-199a-5p	well-1	12.9992	33.5149
				well-2	13.2272	34.0535
2nd experiment					β-actin CT	SmMHC CT
HASMCs			untreated	well-1	17.0886	36.9694
				well-2	16.3872	36.3788
			neg-miR	well-1	16.3075	36.0413
				well-2	16.6057	35.5774
			miR-199a-5p	well-1	16.4937	34.0808
				well-2	18.9672	36.7251
3rd experiment					β-actin CT	SmMHC CT
HASMCs			untreated	well-1	15.4099	35.4144
				well-2	14.9906	35.9108
			neg-miR	well-1	14.7141	35.817
			miR-199a-5p	well-1	16.058	35.1308
				well-2	15.7135	34.8367

## Sheet: numbers of missing data
	Healthy(15)	Eosinophilic(18)	Neutrophilic(17)
Blood eosinophils(x10^9)	1	0	0
FeNO (ppb)	15	2	2
Serum IgE(IU/mL )	4	2	3
Pulmonary function	2	0	0
ACT	15	0	0
induce sputum	4	0	0
The data about FeNO and ACT scores of healthy controls were missing because of unnecessary or not applicable. All data about miR-199a-5p was complete. The numbers of missing data for each variable were indicated above.
